# Supplementary material for: Tumor Suppression by Anti-Fibroblast Activation Protein Near-Infrared Photoimmunotherapy Targeting Cancer-Associated Fibroblasts
Source: Cancers (Basel). 2024 Jan 20;16(2):449. doi: 10.3390/cancers16020449 (PMC10813865; doi:10.3390/cancers16020449)
Supplement: Supplementary file 1 [file cancers-16-00449-s001.zip]

Archive with 1 entries (1 files):
- cancers-2819873-supplementary.pdf
